# Supplementary material for: An unfavorable biologic profile associated with decreased overall survival and cancer-specific survival in non-metastatic breast cancer: A latent class analysis
Source: Transl Oncol. 2026 Feb 13;66:102694. doi: 10.1016/j.tranon.2026.102694 (PMC12924116; doi:10.1016/j.tranon.2026.102694)
Supplement: Supplementary file 4 [file mmc4.zip]

Archive with 1 entries (1 files):
- mmc4.emf
